# Supplementary material for: A Network Pharmacology Approach for Uncovering the Antitumor Effects and Potential Mechanisms of the Sijunzi Decoction for the Treatment of Gastric Cancer
Source: Evid Based Complement Alternat Med. 2022 Apr 12;2022:9364313. doi: 10.1155/2022/9364313 (PMC9019414; doi:10.1155/2022/9364313)
Supplement: Supplementary Materials — Supplement Table 1. The active compounds of SJZD. Supplement Table 2. TCM-TCM-compound-target-disease analysis. Supplemental Table 3. PPI analysis. [file 9364313.f1.zip]

Archive with 4 entries (4 files):
- 9364313.f1/Supplement Table.1 (1).docx
- 9364313.f1/Supplement Table2 (1).docx
- 9364313.f1/Supplement Table2.docx
- 9364313.f1/Supplement Table3 (1).docx
